# Supplementary material for: Relationship between Bacterial Vaginosis and Sexually Transmitted Infections: Coincidence, Consequence or Co-Transmission?
Source: Microorganisms. 2023 Oct 1;11(10):2470. doi: 10.3390/microorganisms11102470 (PMC10609101; doi:10.3390/microorganisms11102470)
Supplement: Supplementary file 1 [file microorganisms-11-02470-s001.zip]

Archive with 1 entries (1 files):
- microorganisms-2552044-supplementary.pdf
